# Supplementary material for: Chemokine CCL17 Affects Local Immune Infiltration Characteristics and Early Prognosis Value of Lung Adenocarcinoma
Source: Front Cell Dev Biol. 2022 Mar 7;10:816927. doi: 10.3389/fcell.2022.816927 (PMC8936957; doi:10.3389/fcell.2022.816927)
Supplement: Supplementary file 1 [file DataSheet1.zip]

Archive with 8 entries (7 files):
- Supplementary data/
- Supplementary data/Supplementary Figure S1.tif
- Supplementary data/Supplementary Figure S2.tif
- Supplementary data/Supplementary Figure S3.tif
- Supplementary data/Supplementary Figure S4.tif
- Supplementary data/Supplementary Table1.xls
- Supplementary data/SupplementaryFigure Legends.docx
- Supplementary data/Table1.docx
