# Supplementary material for: Chemokine CCL17 Affects Local Immune Infiltration Characteristics and Early Prognosis Value of Lung Adenocarcinoma
Source: Front Cell Dev Biol. 2022 Mar 7;10:816927. doi: 10.3389/fcell.2022.816927 (PMC8936957; doi:10.3389/fcell.2022.816927)
Supplement: Supplementary file 1 [file DataSheet1.zip › Supplementary data/Supplementary Table1.xls]

Study of Origin	Sample ID	Cancer Type	Cancer Type Detailed	Protein Change	Annotation	Functional Impact	Mutation Type	Variant Type	Copy #	COSMIC	MS	VS	Center	Chromosome	Start Pos	End Pos	Ref	Var	HGVSg	HGVSc	Allele Freq (T)	Allele Freq (N)	Variant Reads	Ref Reads	Variant Reads (Normal)	Ref Reads (Normal)	# Mut in Sample	Exon	gnomAD	ClinVar	dbSNP	Diagnosis Age	Neoplasm Disease Stage American Joint Committee on Cancer Code.1	Neoplasm American Joint Committee on Cancer Clinical Distant Metastasis M Stage	American Joint Committee on Cancer Metastasis Stage Code	American Joint Committee on Cancer Lymph Node Stage Code.1	American Joint Committee on Cancer Lymph Node Stage Code	Neoplasm Disease Lymph Node Stage American Joint Committee on Cancer Code	Neoplasm Disease Stage American Joint Committee on Cancer Code	American Joint Committee on Cancer Publication Version Type	American Joint Committee on Cancer Tumor Stage Code	ALK Analysis Type	ALK Translocation Status	ALK Translocation Variant	Carbon monoxide diffusion dlco	Days to Sample Collection.	Last Alive Less Initial Pathologic Diagnosis Date Calculated Day Value	days_to_patient_progression_free	Days to Sample Procurement
Lung Adenocarcinoma (TCGA, PanCancer Atlas)	TCGA-44-8120-01	Non-Small Cell Lung Cancer	Lung Adenocarcinoma	V81L	OncoKB: NA;CIViC: NA;MyCancerGenome: not present;CancerHotspot: no;3DHotspot: no	MutationAssessor: NA;SIFT: impact: deleterious, score: 0;Polyphen-2: impact: probably_damaging, score: 0.999	Missense_Mutation	SNP	Diploid		.	.	.	16	57449729	57449729	G	T	16:g.57449729G>T	ENST00000219244.4:c.241G>T	0.23		27	89		74	544	4/4				58.0							STAGE IB	7TH							0.0
Lung Adenocarcinoma (TCGA, PanCancer Atlas)	TCGA-95-7039-01	Non-Small Cell Lung Cancer	Lung Adenocarcinoma	E32D	OncoKB: NA;CIViC: NA;MyCancerGenome: not present;CancerHotspot: no;3DHotspot: no	MutationAssessor: NA;SIFT: impact: tolerated, score: 0.1;Polyphen-2: impact: benign, score: 0.113	Missense_Mutation	SNP	Diploid	1	.	.	.	16	57449018	57449018	G	T	16:g.57449018G>T	ENST00000219244.4:c.96G>T	0.17		18	88		67	1212	3/4				54.0							STAGE IIB	7TH							0.0
Lung Adenocarcinoma (TCGA, PanCancer Atlas)	TCGA-17-Z056-01	Non-Small Cell Lung Cancer	Lung Adenocarcinoma	R25Q	OncoKB: NA;CIViC: NA;MyCancerGenome: not present;CancerHotspot: no;3DHotspot: no	MutationAssessor: NA;SIFT: impact: tolerated, score: 0.07;Polyphen-2: impact: probably_damaging, score: 0.922	Missense_Mutation	SNP			.	.	.	16	57448996	57448996	G	A	16:g.57448996G>A	ENST00000219244.4:c.74G>A	0.15		30	167		228	481	3/4	0.000155188		rs567664586
Lung Adenocarcinoma (TCGA, Nature 2014)	TCGA-95-7039-01	Non-Small Cell Lung Cancer	Lung Adenocarcinoma	E32D	OncoKB: NA;CIViC: NA;MyCancerGenome: not present;CancerHotspot: no;3DHotspot: no	MutationAssessor: NA;SIFT: impact: tolerated, score: 0.1;Polyphen-2: impact: benign, score: 0.113	Missense_Mutation	SNP	Diploid	1	Unknown	NA	broad.mit.edu	16	57449018	57449018	G	T	16:g.57449018G>T	ENST00000219244.4:c.96G>T	0.18		19	86			1121	3/4				54
Lung Adenocarcinoma (TCGA, Firehose Legacy)	TCGA-95-7039-01	Non-Small Cell Lung Cancer	Lung Adenocarcinoma	E32D	OncoKB: NA;CIViC: NA;MyCancerGenome: not present;CancerHotspot: no;3DHotspot: no	MutationAssessor: NA;SIFT: impact: tolerated, score: 0.1;Polyphen-2: impact: benign, score: 0.113	Missense_Mutation	SNP	Diploid	1	Somatic	NA	broad.mit.edu	16	57449018	57449018	G	T	16:g.57449018G>T	ENST00000219244.4:c.96G>T	0.18		19	86			1067	3/4				54			MX			N0	Stage IIB	7th	T3						0
[truncated: 120 more columns]
